# Supplementary material for: Efficient Degradation of Aflatoxin B1 and Zearalenone by Laccase-like Multicopper Oxidase from Streptomyces thermocarboxydus in the Presence of Mediators
Source: Toxins (Basel). 2021 Oct 24;13(11):754. doi: 10.3390/toxins13110754 (PMC8621583; doi:10.3390/toxins13110754)
Supplement: Supplementary file 1 [file toxins-13-00754-s001.zip]

Archive with 1 entries (1 files):
- toxins-1398675-supplementary.pdf
